# Supplementary material for: Cost-Effective Modular Biosensor for SARS-CoV-2 and Influenza A Detection
Source: Biosensors (Basel). 2023 Sep 7;13(9):874. doi: 10.3390/bios13090874 (PMC10526333; doi:10.3390/bios13090874)
Supplement: Supplementary file 1 [file biosensors-13-00874-s001.zip]

Archive with 1 entries (1 files):
- biosensors-2563196-supplementary.pdf
